# Supplementary material for: deMEM: a novel divide-and-conquer framework based on de Bruijn graph for scalable multiple sequence alignment
Source: Gigascience. 2026 Jan 5;15:giaf163. doi: 10.1093/gigascience/giaf163 (PMC12878729; doi:10.1093/gigascience/giaf163)
Supplement: giaf163_Supplemental_Files [file giaf163_supplemental_files.zip]

Archive with 2 entries (2 files):
- Algorithms_supplementary_material-20251215.docx
- Table S1_supplementary_material.docx
